# Supplementary material for: Diversity and Breadth of Host Specificity among Arthropod Pathogens in the Entomophthoromycotina
Source: Microorganisms. 2023 Jun 26;11(7):1658. doi: 10.3390/microorganisms11071658 (PMC10386553; doi:10.3390/microorganisms11071658)
Supplement: Supplementary file 1 [file microorganisms-11-01658-s001.zip]

Archive with 3 entries (3 files):
- Supplementary Table S1.AEH.June25.xlsx
- Supplementary Table S2.Apr26.pdf
- SupplementaryMaterials1.AEH.June25.pdf
