# Supplementary material for: Diversity and Breadth of Host Specificity among Arthropod Pathogens in the Entomophthoromycotina
Source: Microorganisms. 2023 Jun 26;11(7):1658. doi: 10.3390/microorganisms11071658 (PMC10386553; doi:10.3390/microorganisms11071658)
Supplement: Supplementary file 1 [file microorganisms-11-01658-s001.zip › Supplementary Table S1.AEH.June25.xlsx]

## Sheet: Supplemental 1
Supplementary Table S1
Fungal Family or Group	Fungal Genus	Fungal Epithet	Host Class	Host Order or Subphylum	Host Family	Host	Reference
Batkoaceae	Batkoa	amrascae	Insecta	Hemiptera	Cicadellidae	Amrasca biguttula	Villacarlos & Keller 1997
Batkoaceae	Batkoa	apiculata	Insecta	Diptera	Sciaridae	null	Niell & Santamaria 2001
Batkoaceae	Batkoa	apiculata	Insecta	Diptera	Cecidomyiidae	null	Niell & Santamaria 2001
Batkoaceae	Batkoa	apiculata	Insecta	Diptera	Sarcophagidae	null	Zha et al. 2016
Batkoaceae	Batkoa	apiculata	Insecta	Diptera	Chironomidae	null	Niell & Santamaria 2001
Batkoaceae	Batkoa	apiculata	Insecta	Hemiptera	Cicadellidae	Cofana spectra	Zha et al. 2016
Batkoaceae	Batkoa	apiculata	Insecta	Hemiptera	Cicadellidae	Cicadella viridis	Zha et al. 2016
Batkoaceae	Batkoa	apiculata	Insecta	Hemiptera	Cicadellidae	Nephotettix virescens	Zha et al. 2016
Batkoaceae	Batkoa	apiculata	Insecta	Hemiptera	Cercopidae	Mahanarva fimbriolata	Sosa Gomez et al. 2010
Batkoaceae	Batkoa	apiculata	Insecta	Coleoptera	Lagriidae	Lagria formosa	Sosa Gomez et al. 2010
Batkoaceae	Batkoa	cercopidis	Insecta	Hemiptera	Cercopidae	Neophilaenus lineatus	Keller 1994
Batkoaceae	Batkoa	dysderci	Insecta	Hemiptera	Pyrrhocoridae	Dysdercus spp.	Bałazy 1993
Batkoaceae	Batkoa	gigantea	Insecta	Diptera	Tipulidae	Tipula paludosa	Keller 1978
Batkoaceae	Batkoa	hydrophila	Insecta	Plecoptera	Leuctridae	Leuctra sp.	Keller 2007
Batkoaceae	Batkoa	limoniae	Insecta	Diptera	Limoniidae	null	Niell & Santamaria 2001
Batkoaceae	Batkoa	major	Insecta	Coleoptera	Ptilodactylidae	Ptilodactyla serricollis	Bałazy 1993
Batkoaceae	Batkoa	major	Insecta	Diptera	Tipulidae	Tipula sp.	Bałazy 1993
Batkoaceae	Batkoa	major	Insecta	Diptera	Psychodidae	Psychoda spp.	Zha et al. 2016
Batkoaceae	Batkoa	major	Insecta	Hemiptera	Aphididae	Myzodium modestum	Bałazy 1993
Batkoaceae	Batkoa	major	Insecta	Hemiptera	Fulgoridae	Lycorma delicatula	Bałazy 1993
Batkoaceae	Batkoa	major	Insecta	Hemiptera	Aphididae	Myzus persicae	Zha et al. 2016
Batkoaceae	Batkoa	major	Insecta	Hemiptera	Delphacidae	Nilaparvata bakeri	Zha et al. 2016
Batkoaceae	Batkoa	major	Insecta	Hymenoptera	Ichneumonidae	null	Bałazy 1993
Batkoaceae	Batkoa	major	Insecta	Diptera	Rhagionidae	null	Gryganskyi et al. 2022
Batkoaceae	Batkoa	major	Insecta	Hemiptera	Cixiidae	Cixius sp.	Gryganskyi et al. 2022
Batkoaceae	Batkoa	major	Insecta	Coleoptera	Elateridae	Athous brightwelli	Gryganskyi et al. 2022
Batkoaceae	Batkoa	major	Insecta	Coleoptera	Cantharidae	Rhagonycha fraxini	Gryganskyi et al. 2022
Batkoaceae	Batkoa	major	Insecta	Diptera	Dolichopodidae	Gymnopterus sp.	Gryganskyi et al. 2022
Batkoaceae	Batkoa	major	Insecta	Coleoptera	Tenebrionidae	Isomira sericea	Gryganskyi et al. 2022
Batkoaceae	Batkoa	major	Insecta	Diptera	Lauxaniidae	Homoneura inserta	Gryganskyi et al. 2022
Batkoaceae	Batkoa	major	Insecta	Diptera	Sciaridae	null	Gryganskyi et al. 2022
Batkoaceae	Batkoa	major	Insecta	Diptera	Rhagionidae	Symphoromyia sp.	Gryganskyi et al. 2022
Batkoaceae	Batkoa	major	Insecta	Lepidoptera	Blastobasidae	null	Gryganskyi et al. 2022
Batkoaceae	Batkoa	major	Insecta	Lepidoptera	Tineidae	Dryadaula sp.	Gryganskyi et al. 2022
Batkoaceae	Batkoa	major	Insecta	Lepidoptera	Erebidae	Lophocampa caryae	Gryganskyi et al. 2022
Batkoaceae	Batkoa	major	Insecta	Lepidoptera	Crambidae	Eudonia sp.	Gryganskyi et al. 2022
Batkoaceae	Batkoa	major	Insecta	Diptera	Dolichopodidae	Thrypticus sp.	Gryganskyi et al. 2022
Batkoaceae	Batkoa	major	Insecta	Coleoptera	Cantharidae	Rhagonycha sp.	Gryganskyi et al. 2022
Batkoaceae	Batkoa	major	Insecta	Hemiptera	Derbidae	Apache degeeri	Gryganskyi et al. 2022
Batkoaceae	Batkoa	major	Insecta	Lepidoptera	Oecophoridae	Fabiola edithella	Gryganskyi et al. 2022
Batkoaceae	Batkoa	major	Insecta	Hemiptera	Cicadellidae	null	Gryganskyi et al. 2022
Batkoaceae	Batkoa	major	Insecta	Lepidoptera	Erebidae	Lymantria dispar	Gryganskyi et al. 2022
Batkoaceae	Batkoa	major	Insecta	Diptera	Anthomyiidae	null	Gryganskyi et al. 2022
Batkoaceae	Batkoa	major	Insecta	Diptera	Heleomyzidae	Tephrochlamys rufiventris	Gryganskyi et al. 2022
Batkoaceae	Batkoa	major	Insecta	Psocodea	Amphipsocidae	Polypsocus corruptus	Gryganskyi et al. 2022
Batkoaceae	Batkoa	major	Insecta	Diptera	Psychodidae	null	Gryganskyi et al. 2022
Batkoaceae	Batkoa	major	Insecta	Hemiptera	Achilidae	null	Gryganskyi et al. 2022
Batkoaceae	Batkoa	major	Insecta	Lepidoptera	Geometridae	Lambdina fiscellaria	Gryganskyi et al. 2022
Batkoaceae	Batkoa	major	Insecta	Diptera	Lauxaniidae	null	Gryganskyi et al. 2022
Batkoaceae	Batkoa	major	Insecta	Diptera	Dolichopodidae	Medetera sp.	Gryganskyi et al. 2022
Batkoaceae	Batkoa	major	Insecta	Diptera	Milichiidae	Madiza glabra	Gryganskyi et al. 2022
Batkoaceae	Batkoa	major	Insecta	Psocodea	Psocomorpha	null	Gryganskyi et al. 2022
Batkoaceae	Batkoa	obscura	Insecta	Hemiptera	Aphididae	Brevicoryne brassicae	Zha et al. 2016
Batkoaceae	Batkoa	obscura	Insecta	Hemiptera	Aphididae	Sitobion avenae	Zha et al. 2016
Batkoaceae	Batkoa	obscura	Insecta	Hemiptera	Aphididae	Myzus persicae	Zha et al. 2016
Batkoaceae	Batkoa	obscura	Insecta	Hemiptera	Aphididae	Aphis cytisorum	Zha et al. 2016
Batkoaceae	Batkoa	obscura	Insecta	Hemiptera	Aphididae	Aphis sp.	Zha et al. 2016
Batkoaceae	Batkoa	obscura	Insecta	Diptera	null	null	Zha et al. 2016
Batkoaceae	Batkoa	papillata	Insecta	Hemiptera	Cercopidae	null	Huang et al. 2007
Batkoaceae	Batkoa	papillata	Insecta	Diptera	Simuliidae	null	Keller 1987
Batkoaceae	Batkoa	papillata	Insecta	Diptera	Chironomidae	null	Keller 1987
Batkoaceae	Batkoa	papillata	Insecta	Diptera	Culicidae	Aedes spp.	Zha et al. 2016
Batkoaceae	Batkoa	pseudapiculata	Insecta	Diptera	Psilidae	Chamaepsila rosae	Keller 1987; Keller 1991
Batkoaceae	Batkoa	pseudapiculata	Insecta	Hymenoptera	Tenthredinidae	null	Keller 1987; Keller 1991
Conidiobolaceae	Conidiobolus	caecilius	Insecta	Psocodea	Caeciliidae	Caecilius sp.	Keller 2007
Conidiobolaceae	Conidiobolus	chlapowskii	Arachnida	Mesostigmata	Parasitidae	Pergamasus sp.	Miętkiewski et al. 2000
Conidiobolaceae	Conidiobolus	coronatus	Insecta	Hemiptera	Aphididae	Acyrthosiphon pisum	Bałazy 1993
Conidiobolaceae	Conidiobolus	coronatus	Insecta	Hemiptera	Aphididae	Aphis fabae	Bałazy 1993
Conidiobolaceae	Conidiobolus	coronatus	Insecta	Hemiptera	Aphididae	Brevicoryne brassicae	Bałazy 1993
Conidiobolaceae	Conidiobolus	coronatus	Insecta	Hemiptera	Aphididae	Aphis craccivora	Zha et al. 2016
Conidiobolaceae	Conidiobolus	coronatus	Insecta	Hemiptera	Aphididae	Lipaphis erysimi	Zha et al. 2016
Conidiobolaceae	Conidiobolus	coronatus	Insecta	Hemiptera	Aphididae	Myzus persicae	Zha et al. 2016
Conidiobolaceae	Conidiobolus	coronatus	Insecta	Coleoptera	Curculionidae	Ceutorhynchus napi	Keller 1987
Conidiobolaceae	Conidiobolus	coronatus	Insecta	Hemiptera	Delphacidae	Nilaparvata lugens	Zha et al. 2016
Conidiobolaceae	Conidiobolus	coronatus	Insecta	Hemiptera	Cicadellidae	Cicadella viridis	Zha et al. 2016
Conidiobolaceae	Conidiobolus	coronatus	Insecta	Diptera	Psychodidae	Psychoda spp.	Zha et al. 2016
Conidiobolaceae	Conidiobolus	coronatus	Insecta	Diptera	Psychodidae	Phlebotomus papatasi	Ben-Ze'ev et al. 1988
Conidiobolaceae	Conidiobolus	coronatus	Entognatha	Symphypleona	Sminthuridae	Sminthurus viridus	Keller & Steenberg 1997; Dromph et al. 2001
Conidiobolaceae	Conidiobolus	coronatus	Entognatha	Symphypleona	Dicyrtomidae	Dicyrtoma sp.	Dromph et al. 2001
Conidiobolaceae	Conidiobolus	coronatus	Entognatha	Entomobryomorpha	Isotomidae	Isotoma anglicana	Dromph et al. 2001
Conidiobolaceae	Conidiobolus	coronatus	Entognatha	Entomobryomorpha	Entomobryidae	Orchesella cincta	Dromph et al. 2001
Conidiobolaceae	Conidiobolus	coronatus	Symphyla	Myriapoda	Sminthuridae	Scutigerella immaculata	Stimmann 1968
Conidiobolaceae	Conidiobolus	coronatus	Insecta	Hemiptera	Katiannidae	Oliarus dimidiatus	Lopez-L. et al. 2019
Conidiobolaceae	Conidiobolus	coronatus	Insecta	Hemiptera	Sminthuridae	Bemisia tabaci	Gindin & Ben-Ze'ev 1994
Conidiobolaceae	Conidiobolus	coronatus	Insecta	Diptera	Bourletiellidae	Delia radicum	Matanmi et al. 1974
Conidiobolaceae	Conidiobolus	coronatus	Insecta	Blattodea	Entomobryidae	Nasutitermes sp.	MacLeod & Müller-Kögler 1973
Conidiobolaceae	Conidiobolus	coronatus	Insecta	Lepidoptera	Entomobryidae	Galleria mellonella	MacLeod & Müller-Kögler 1973
Conidiobolaceae	Conidiobolus	coronatus	Insecta	Diptera	Anthomyiidae	Delia platura	Matanmi et al. 1974
Conidiobolaceae	Conidiobolus	coronatus	Insecta	Hymenoptera	Formicidae	Acromyrmex octospinosus	Kermarrec & Mauleon 1975
Conidiobolaceae	Conidiobolus	coronatus	Arachnida	Ixodida	Ixodidae	Ixodes ricinus	Samsinokova et al. 1974
Conidiobolaceae	Conidiobolus	coronatus	Arachnida	Mesostigmata	Trematuridae	Trichouropoda orbicularis	Miętkiewski et al. 2000
Conidiobolaceae	Conidiobolus	gustafssonii	Insecta	Blattodea	Ectobiidae	Ectobius lapponicus	Bałazy 1993
Conidiobolaceae	Conidiobolus	lunulus	Insecta	Hymenoptera	Formicidae	Acromyrmex ambiguus	Folgarait & Goffré 2021
Conidiobolaceae	Conidiobolus	macrosporus	Insecta	Diptera	Culicidae	null	Montalva et al. 2016
Entomophthoroideae	Arthrophaga	myriapodina	Diplopoda	Myriapoda	Xystodesmidae	Apheloria virginiensis corrugata	Hodge & Hajek 2017
Entomophthoroideae	Arthrophaga	myriapodina	Diplopoda	Myriapoda	Xystodesmidae	Nannaria sp.	Hodge & Hajek 2017
Entomophthoroideae	Arthrophaga	myriapodina	Diplopoda	Myriapoda	Xystodesmidae	Boraria infesta	Hodge & Hajek 2017
Entomophthoroideae	Entomophaga	antochae	Insecta	Diptera	Limoniidae	Antocha vitripennis	Keller 2007
Entomophthoroideae	Entomophaga	aulicae	Insecta	Lepidoptera	Erebidae	null	Humber 1984b
Entomophthoroideae	Entomophaga	aulicae	Insecta	Lepidoptera	Erebidae	Spilosoma obliqua	Zha et al. 2016
Entomophthoroideae	Entomophaga	aulicae	Insecta	Lepidoptera	Erebidae	Lemyra phasma	Zha et al. 2016
Entomophthoroideae	Entomophaga	aulicae	Insecta	Lepidoptera	Geometridae	Ectropis obliqua	Zha et al. 2016
Entomophthoroideae	Entomophaga	aulicae	Insecta	Lepidoptera	Geometridae	Ennomos subsignaria	Hajek et al. 1996
Entomophthoroideae	Entomophaga	aulicae	Insecta	Lepidoptera	Erebidae	Pyrrharctia isabella	Hajek et al. 1996
Entomophthoroideae	Entomophaga	aulicae	Insecta	Lepidoptera	Erebidae	Sphrageidus similis	Zha et al. 2016
Entomophthoroideae	Entomophaga	aulicae	Insecta	Lepidoptera	Noctuidae	null	Humber 1984b
Entomophthoroideae	Entomophaga	aulicae	Insecta	Lepidoptera	Notodontidae	Heterocampa guttivitta	Hajek et al. 1996
Entomophthoroideae	Entomophaga	aulicae	Insecta	Lepidoptera	Pyralidae	null	Humber 1984b
Entomophthoroideae	Entomophaga	aulicae	Insecta	Lepidoptera	Tortricidae	Zeiraphera griseana	Zha et al. 2016
Entomophthoroideae	Entomophaga	aulicae	Insecta	Lepidoptera	Tortricidae	null	Humber 1984b
Entomophthoroideae	Entomophaga	batkoi	Arachnida	Opiliones	Phalangiidae	Oligolophus tridens	Keller 1987
Entomophthoroideae	Entomophaga	batkoi	Arachnida	Opiliones	Sclerosomatidae	Leiobunum blackwalli	Keller 1987
Entomophthoroideae	Entomophaga	batkoi	Arachnida	Opiliones	Sclerosomatidae	Leiobunum rotundum	Keller 1987
Entomophthoroideae	Entomophaga	bukidnonensis	Insecta	Hemiptera	Psyllidae	Heteropsylla cubana	Villacarlos & Wilding 1994
Entomophthoroideae	Entomophaga	calopteni	Insecta	Orthoptera	Acrididae	Melanoplus differentialis	Bałazy 1993
Entomophthoroideae	Entomophaga	conglomerata	Insecta	Diptera	Culicidae	Culex sp.	Zha et al. 2016
Entomophthoroideae	Entomophaga	conglomerata	Insecta	Diptera	Culicidae	null	Keller 1987
Entomophthoroideae	Entomophaga	conglomerata	Insecta	Diptera	Chironomidae	null	Keller 1987
Entomophthoroideae	Entomophaga	conglomerata	Insecta	Diptera	Tipulidae	null	Keller 1987
Entomophthoroideae	Entomophaga	diprionis	Insecta	Hymenoptera	Diprionidae	Diprion similis	Bałazy 1993
Entomophthoroideae	Entomophaga	domestica	Insecta	Diptera	Psychodidae	null	Keller 1987
Entomophthoroideae	Entomophaga	domestica	Insecta	Diptera	Sciaridae	null	Keller 1987
Entomophthoroideae	Entomophaga	domestica	Insecta	Diptera	Chloropidae	Oscinella frit	Keller 1987
Entomophthoroideae	Entomophaga	domestica	Insecta	Diptera	Chloropidae	Chlorops pumilionis	Keller 1987
Entomophthoroideae	Entomophaga	domestica	Insecta	Coleoptera	Coccinellidae	Coccinella septempunctata	Keller 1987
Entomophthoroideae	Entomophaga	domestica	Insecta	Coleoptera	Coccinellidae	Propylaea quatuordecimpunctata	Keller 1987
Entomophthoroideae	Entomophaga	grylli	Insecta	Orthoptera	Acrididae	Aulacobothrus sp.	Zha et al. 2016
Entomophthoroideae	Entomophaga	grylli	Insecta	Orthoptera	Acrididae	Chorthippus brunneus	Bałazy 1993
Entomophthoroideae	Entomophaga	grylli	Insecta	Orthoptera	Acrididae	Chorthippus albomarginatus	Bałazy 1993
Entomophthoroideae	Entomophaga	grylli	Insecta	Orthoptera	Acrididae	Chorthippus mollis	Bałazy 1993
Entomophthoroideae	Entomophaga	grylli	Insecta	Orthoptera	Acrididae	Chorthippus dorsatus	Bałazy 1993
Entomophthoroideae	Entomophaga	grylli	Insecta	Orthoptera	Acrididae	Megaulacobothrus latipennis	Zha et al. 2016
Entomophthoroideae	Entomophaga	grylli	Insecta	Orthoptera	Acrididae	Myrmeleotettix maculatus	Bałazy 1993
Entomophthoroideae	Entomophaga	grylli	Insecta	Orthoptera	Acrididae	Gastrimargus sp.	Zha et al. 2016
Entomophthoroideae	Entomophaga	grylli	Insecta	Orthoptera	Acrididae	Xenocatantops humilis	Zha et al. 2016
Entomophthoroideae	Entomophaga	grylli	Insecta	Orthoptera	Acrididae	Locusta migratoria	Zha et al. 2016
Entomophthoroideae	Entomophaga	grylli	Insecta	Orthoptera	Acrididae	Oedaleus decorus	Zha et al. 2016
Entomophthoroideae	Entomophaga	grylli	Insecta	Orthoptera	Acrididae	Calliptamus coelesyriensis	Zha et al. 2016
Entomophthoroideae	Entomophaga	grylli	Insecta	Orthoptera	Acrididae	Ceracris kiangsu	Zha et al. 2016
Entomophthoroideae	Entomophaga	grylli	Insecta	Orthoptera	Acrididae	Acridida spp.	Zha et al. 2016
Entomophthoroideae	Entomophaga	grylli	Insecta	Orthoptera	Acrididae	Chondracis rosea	Zha et al. 2016
Entomophthoroideae	Entomophaga	grylli	Insecta	Orthoptera	Acrididae	Calliptamus italicus	Zha et al. 2016
Entomophthoroideae	Entomophaga	grylli	Insecta	Orthoptera	Acrididae	Oxya velox	Zha et al. 2016
Entomophthoroideae	Entomophaga	grylli	Insecta	Orthoptera	Acrididae	Oxya chinensis	Zha et al. 2016
Entomophthoroideae	Entomophaga	grylli	Insecta	Orthoptera	Acrididae	Phlaeoba sinensis	Zha et al. 2016
Entomophthoroideae	Entomophaga	grylli	Insecta	Orthoptera	Acrididae	Pternoscirta sp.	Zha et al. 2016
Entomophthoroideae	Entomophaga	grylli	Insecta	Orthoptera	Acrididae	Acrida cinerea	Zha et al. 2016
Entomophthoroideae	Entomophaga	grylli	Insecta	Orthoptera	Acrididae	Oxya hyla	Zha et al. 2016
Entomophthoroideae	Entomophaga	grylli	Insecta	Orthoptera	Tettigoniidae	null	Zha et al. 2016
Entomophthoroideae	Entomophaga	grylli	Insecta	Orthoptera	Pamphagidae	Asiotmethis muricatus	Latchininsky et al. 2016
Entomophthoroideae	Entomophaga	kansana	Insecta	Diptera	Calliphoridae	null	Bałazy 1993
Entomophthoroideae	Entomophaga	kansana	Insecta	Diptera	Sarcophagidae	null	Bałazy 1993
Entomophthoroideae	Entomophaga	kansana	Insecta	Diptera	Muscidae	Musca domestica	Zha et al. 2016
Entomophthoroideae	Entomophaga	kansana	Insecta	Diptera	Tachinidae	null	Bałazy 1993
Entomophthoroideae	Entomophaga	kansana	Insecta	Diptera	Tachinidae	Dexia sp.	Zha et al. 2016
Entomophthoroideae	Entomophaga	kansana	Insecta	Diptera	Culicidae	Aedes sp.	Zha et al. 2016
Entomophthoroideae	Entomophaga	lagriae	Insecta	Coleoptera	Tenebrionidae	Lagria hirta	Bałazy 1993
Entomophthoroideae	Entomophaga	maimaiga	Insecta	Lepidoptera	Erebidae	Lymantria dispar	Soper et al. 1988
Entomophthoroideae	Entomophaga	maimaiga	Insecta	Lepidoptera	Erebidae	Catocala ilia	Hajek et al. 1996
Entomophthoroideae	Entomophaga	maimaiga	Insecta	Lepidoptera	Noctuidae	Agrochala bicolorago	Hajek et al. 2000
Entomophthoroideae	Entomophaga	maimaiga	Insecta	Lepidoptera	Lasiocampidae	Malacosoma disstria	Hajek et al. 1996
Entomophthoroideae	Entomophaga	maimaiga	Insecta	Lepidoptera	Gelechiidae	null	Hajek et al. 2000
Entomophthoroideae	Entomophaga	ptychopterae	Insecta	Diptera	Ptychopteridae	Ptychoptera contaminata	Keller 1994; Hajek et al. 2003
Entomophthoroideae	Entomophaga	pyriformis	Insecta	Hemiptera	Aphididae	Rhopalosiphum insertum	Bałazy 1993
Entomophthoroideae	Entomophaga	saccharina	Insecta	Lepidoptera	Erebidae	Tyria jacobaeae	Bałazy 1993
Entomophthoroideae	Entomophaga	tabanivora	Insecta	Diptera	Tabanidae	Tabanus nigrovittatus	Bałazy 1993
Entomophthoroideae	Entomophaga	tabanivora	Insecta	Diptera	Tabanidae	Atylotus thoracicus	Bałazy 1993
Entomophthoroideae	Entomophaga	tenthredinis	Insecta	Hymenoptera	Tenthredinidae	Strongylogaster lineata	Bałazy 1993
Entomophthoroideae	Entomophaga	tenthredinis	Insecta	Hymenoptera	Tenthredinidae	Dolerus sp.	Bałazy 1993
Entomophthoroideae	Entomophaga	thuricensis	Insecta	Hemiptera	Cicadellidae	Cicadella viridis	Keller 2007
Entomophthoroideae	Entomophaga	tipulae	Insecta	Diptera	Tipulidae	Tipula sp.	Tkaczuk et al. 2011
Entomophthoroideae	Entomophaga	tipulae	Insecta	Diptera	Limoniidae	null	Bałazy 1993
Entomophthoroideae	Entomophaga	tipulae	Insecta	Diptera	Culicidae	Anopheles sp.	Sosa Gomez et al. 2010
Entomophthoroideae	Entomophaga	transitans	Insecta	Diptera	Limoniidae	Limonia tripunctata	Keller 1994; Hajek et al. 2003
Entomophthoroideae	Entomophthora	bereshkoveana	Insecta	Lepidoptera	Noctuidae	Mamestra brassicae	Gouli et al. 2020
Entomophthoroideae	Entomophthora	blissi	Insecta	Hemiptera	Blissidae	Blissus leucopterus	MacLeod & Müller-Kögler 1973
Entomophthoroideae	Entomophthora	brevinucleata	Insecta	Diptera	Cecidomyiidae	Sitodiplosis phalaridis	Bałazy 1993
Entomophthoroideae	Entomophthora	brevinucleata	Insecta	Diptera	Cecidomyiidae	Contarinia pisi	Bałazy 1993
Entomophthoroideae	Entomophthora	brevinucleata	Insecta	Diptera	Cecidomyiidae	Mycodiplosis spp.	Bałazy 1993
Entomophthoroideae	Entomophthora	byfordii	Insecta	Diptera	Sciaridae	Bradysia spp.	Keller 2002
Entomophthoroideae	Entomophthora	calliphorae	Insecta	Diptera	Anthomyiidae	null	Zha et al. 2016
Entomophthoroideae	Entomophthora	calliphorae	Insecta	Diptera	Calliphoridae	Calliphora vomitoria	Bałazy 1993
Entomophthoroideae	Entomophthora	chromaphidis	Insecta	Hemiptera	Aphididae	Metopolophium dirhodum	Feng et al. 2004
Entomophthoroideae	Entomophthora	chromaphidis	Insecta	Hemiptera	Aphididae	Sitobion avenae	Feng et al. 2004
Entomophthoroideae	Entomophthora	cimbicis	Insecta	Hymenoptera	Cimbicidae	Cimbex sp.	Bałazy 1993
Entomophthoroideae	Entomophthora	culicis	Insecta	Diptera	Culicidae	null	Bałazy 1993
Entomophthoroideae	Entomophthora	culicis	Insecta	Diptera	Chironomidae	Chironomis sp.	Ben Ze'ev et al. 1988
Entomophthoroideae	Entomophthora	culicis	Insecta	Diptera	Simuliidae	null	Bałazy 1993
Entomophthoroideae	Entomophthora	culicis	Insecta	Diptera	Empididae	null	Bałazy 1993
Entomophthoroideae	Entomophthora	destruens	Insecta	Diptera	Culicidae	Culex pipiens	Bałazy 1993
Entomophthoroideae	Entomophthora	dissolvens	Insecta	Lepidoptera	Noctuidae	Eupsilia transversa	Bałazy 1993
Entomophthoroideae	Entomophthora	erupta	Insecta	Hemiptera	Miridae	Adelphocoris lineolatus	Bałazy 1993
Entomophthoroideae	Entomophthora	erupta	Insecta	Hemiptera	Miridae	Irbisia solani	Bałazy 1993
Entomophthoroideae	Entomophthora	erupta	Insecta	Hemiptera	Miridae	Lygus spp.	Bałazy 1993
Entomophthoroideae	Entomophthora	erupta	Insecta	Hemiptera	Miridae	Plagiognathus sp.	Bałazy 1993
Entomophthoroideae	Entomophthora	erupta	Insecta	Hemiptera	Miridae	Cyrtorhinus lividipennis	Zha et al. 2016
Entomophthoroideae	Entomophthora	ferdinandii	Insecta	Diptera	Anthomyiidae	Delia kullensis	Keller 2002
Entomophthoroideae	Entomophthora	ferdinandii	Insecta	Diptera	Muscidae	Musca domestica	Zha et al. 2016
Entomophthoroideae	Entomophthora	grandis	Insecta	Diptera	Syrphidae	Episyrphus balteatus	Keller 2002
Entomophthoroideae	Entomophthora	helvetica	Insecta	Hemiptera	Miridae	Notostira elongata	Ben Ze'ev et al. 1985
Entomophthoroideae	Entomophthora	israelensis	Insecta	Diptera	Cecidomyiidae	null	Ben Ze'ev & Zelig 1984
Entomophthoroideae	Entomophthora	leyteensis	Insecta	Hemiptera	Aleyrodidae	Tetraleurodes acaciae	Meija & Keller 2003
Entomophthoroideae	Entomophthora	muscae	Insecta	Hymenoptera	Torymidae	Torymus druparum	Jensen et al. 2006
Entomophthoroideae	Entomophthora	muscae	Insecta	Diptera	Muscidae	Musca domestica	Jensen et al. 2006
Entomophthoroideae	Entomophthora	muscae	Insecta	Diptera	Anthomyiidae	Delia radicum	Jensen et al. 2006
Entomophthoroideae	Entomophthora	muscae	Insecta	Diptera	Psilidae	Chamaepsila rosae	Eilenberg & Philipsen 1988
Entomophthoroideae	Entomophthora	philippinensis	Insecta	Hemiptera	Psyllidae	Heteropsylla cubana	Villacarlos & Wilding 1994
Entomophthoroideae	Entomophthora	phryganeae	Insecta	Trichoptera	Phryganeidae	Phryganea grandis	MacLeod & Müller-Kögler 1973
Entomophthoroideae	Entomophthora	planchoniana	Insecta	Hemiptera	Aphididae	Lipaphis erysimi	Zha et al. 2016
Entomophthoroideae	Entomophthora	planchoniana	Insecta	Hemiptera	Aphididae	Myzus persicae	Zha et al. 2016
Entomophthoroideae	Entomophthora	planchoniana	Insecta	Hemiptera	Aphididae	Aphis gossypii	Zha et al. 2016
Entomophthoroideae	Entomophthora	pseudococci	Insecta	Hemiptera	Pseudococcidae	Pseudococcus calceolariae	Bałazy 1993
Entomophthoroideae	Entomophthora	pseudococci	Insecta	Hemiptera	Aphididae	Toxoptera citricida	Zha et al. 2016
Entomophthoroideae	Entomophthora	pseudococci	Insecta	Hemiptera	Cicadellidae	Cicadella viridis	Zha et al. 2016
Entomophthoroideae	Entomophthora	punctata	Insecta	Coleoptera	Curculionidae	Hypera conmaculata	Keller 2013
Entomophthoroideae	Entomophthora	rivularis	Insecta	Plecoptera	Chloroperlidae	Siphonoperla prob. torrentium	Keller 2007
Entomophthoroideae	Entomophthora	scatophagae	Insecta	Diptera	Scathophagidae	Scathophaga stercoraria	Jensen et al. 2006
Entomophthoroideae	Entomophthora	schizophorae	Insecta	Diptera	Calliphoridae	Pollenia rudis	Jensen et al. 2006
Entomophthoroideae	Entomophthora	schizophorae	Insecta	Diptera	Muscidae	Musca domestica	Jensen et al. 2006
Entomophthoroideae	Entomophthora	simulii	Insecta	Diptera	Simuliidae	Simulium lineatum	Keller 2002
Entomophthoroideae	Entomophthora	syrphi	Insecta	Diptera	Syrphidae	Melanostoma mellinum	Jensen et al. 2006
Entomophthoroideae	Entomophthora	syrphi	Insecta	Diptera	Syrphidae	Melanostoma scalare	Bałazy 1993
Entomophthoroideae	Entomophthora	syrphi	Insecta	Diptera	Syrphidae	Platycheirus clypeatus	Bałazy 1993
Entomophthoroideae	Entomophthora	syrphi	Insecta	Diptera	Syrphidae	Sericomyia silentis	Bałazy 1993
Entomophthoroideae	Entomophthora	thripidum	Insecta	Thysanoptera	Thripidae	Thrips tabaci	Bałazy 1993
Entomophthoroideae	Entomophthora	trinucleata	Insecta	Diptera	Sciaridae	null	Keller 1987
Entomophthoroideae	Entomophthora	weberi	Insecta	Raphidioptera	Raphidiidae	Raphidia ophiopsis	Bałazy 1993
Entomophthoroideae	Eryniopsis	caroliniana	Insecta	Diptera	Tipulidae	Nephrotoma sp.	Humber 1984a
Entomophthoroideae	Eryniopsis	lampyridarum	Insecta	Coleoptera	Cantharidae	Chauliognathus pensylvanicus	Humber 1984a
Entomophthoroideae	Eryniopsis	longispora	Insecta	Diptera	Chironomidae	null	Bałazy 1993
Entomophthoroideae	Eryniopsis	longispora	Insecta	Diptera	Tipulidae	null	Bałazy 1993
Entomophthoroideae	Eryniopsis	longispora	Insecta	Diptera	Limoniidae	null	Bałazy 1993
Entomophthoroideae	Eryniopsis	rhagionidarum	Insecta	Diptera	Rhagionidae	null	Keller 2007
Entomophthoroideae	Massospora	carinetae	Insecta	Hemiptera	Cicadidae	Carineta spp.	Bałazy 1993
Entomophthoroideae	Massospora	cicadettae	Insecta	Hemiptera	Cicadidae	Plerapsalta incipiens	Bałazy 1993
Entomophthoroideae	Massospora	cicadina	Insecta	Hemiptera	Cicadidae	Magicicada spp.	Bałazy 1993
Entomophthoroideae	Massospora	diceroproctae	Insecta	Hemiptera	Cicadidae	Diceroprocta delicata	Bałazy 1993
Entomophthoroideae	Massospora	diminuta	Insecta	Hemiptera	Cicadidae	Cicada spp.	Bałazy 1993
Entomophthoroideae	Massospora	dorisianae	Insecta	Hemiptera	Cicadidae	Dorisiana semilata	Bałazy 1993
Entomophthoroideae	Massospora	fidicinae	Insecta	Hemiptera	Cicadidae	Fidicina spp.	Bałazy 1993
Entomophthoroideae	Massospora	levispora	Insecta	Hemiptera	Cicadidae	Platypedia putnami	Macias et al. 2020
Entomophthoroideae	Massospora	levispora	Insecta	Hemiptera	Cicadidae	Okanagana spp.	Bałazy 1993
Entomophthoroideae	Massospora	ocypetes	Insecta	Hemiptera	Cicadidae	Guyalna bonaerensis	Bałazy 1993
Entomophthoroideae	Massospora	pahariae	Insecta	Hemiptera	Cicadidae	Tibicina casyapae	Bałazy 1993
Entomophthoroideae	Massospora	spinosa	Insecta	Hemiptera	Cicadidae	Quesada gigas	Bałazy 1993
Entomophthoroideae	Massospora	tettigatis	Insecta	Hemiptera	Cicadidae	Tettigades spp.	Bałazy 1993
Erynioideae	Erynia	aquatica	Insecta	Diptera	Culicidae	Aedes fitchii	Steinkraus & Kramer 1989
Erynioideae	Erynia	aquatica	Insecta	Diptera	Culicidae	Aedes canadensis	Anderson & Ringo 1969
Erynioideae	Erynia	aquatica	Insecta	Diptera	Culicidae	Culiseta morsitans	Anderson & Ringo 1969
Erynioideae	Erynia	chironomi	Insecta	Diptera	Chironomidae	Chironomus spp.	Fan & Li 1994
Erynioideae	Erynia	cicadellis	Insecta	Hemiptera	Cicadellidae	Nephotettix virescens	Li et al. 1998; Zha et al. 2016
Erynioideae	Erynia	cicadellis	Insecta	Hemiptera	Cicadellidae	Nephotettix cincticeps	Zha et al. 2016
Erynioideae	Erynia	conica	Insecta	Diptera	Chironomidae	Chironomus sp.	Remaudiere & Hennebert 1980; Descals et al. 1981
Erynioideae	Erynia	conica	Insecta	Diptera	Simuliidae	Simulium venustum complex	Nadeau et al. 1994
Erynioideae	Erynia	conica	Insecta	Diptera	Simuliidae	Simulium verecundum/rostratum	Nadeau et al. 1994
Erynioideae	Erynia	conica	Insecta	Diptera	Simuliidae	Simulium vittatum complex	Nadeau et al. 1994
Erynioideae	Erynia	conica	Insecta	Diptera	Chaoboridae	null	Cuebas-Incle 1992
Erynioideae	Erynia	conica	Insecta	Diptera	Tipulidae	null	Cuebas-Incle 1992
Erynioideae	Erynia	conica	Insecta	Trichoptera	null	null	Waterhouse et al. 1982
Erynioideae	Erynia	curvispora	Insecta	Diptera	Simuliidae	Simulium decorum	Nadeau et al. 1994
Erynioideae	Erynia	curvispora	Insecta	Diptera	Chironomidae	null	Bałazy 1993
Erynioideae	Erynia	curvispora	Insecta	Diptera	Psychodidae	Psychoda sp.	Zha et al. 2016
Erynioideae	Erynia	curvispora	Insecta	Diptera	Culicidae	Culex sp.	Zha et al. 2016
Erynioideae	Erynia	delpiniana	Insecta	Diptera	Muscidae	Polietes lardaria	Bałazy 1993
Erynioideae	Erynia	gigantea	Insecta	Hemiptera	Aphrophoridae	Aphrophora sp.	Zha et al. 2016
Erynioideae	Erynia	henrici	Insecta	Diptera	Culicidae	Culex pipiens	Humber & Ben Ze'ev 1981
Erynioideae	Erynia	jaczewskii	Insecta	Coleoptera	Carabidae	Zabrus tenebrioides	Humber & Ben-Ze'ev 1981
Erynioideae	Erynia	nebriae	Insecta	Coleoptera	Carabidae	Nebria brevicollis	Keller 2018
Erynioideae	Erynia	ovispora	Insecta	Diptera	Lonchaeidae	Lonchaea chorea	Bałazy 1993
Erynioideae	Erynia	ovispora	Insecta	Diptera	Syrphidae	Melanostoma mellinum	Bałazy 1993
Erynioideae	Erynia	ovispora	Insecta	Diptera	Sarcophagidae	null	Bałazy 1993
Erynioideae	Erynia	ovispora	Insecta	Diptera	Calliphoridae	null	Bałazy 1993
Erynioideae	Erynia	ovispora	Insecta	Diptera	Tipulidae	null	Bałazy 1993
Erynioideae	Erynia	ovispora	Insecta	Diptera	Psychodidae	null	Bałazy 1993
Erynioideae	Erynia	ovispora	Insecta	Diptera	Muscidae	Musca domestica	Zha et al. 2016
Erynioideae	Erynia	phalloides	Insecta	Hemiptera	Aphididae	Microlophium carnosum	Humber & Ben Ze'ev 1981
Erynioideae	Erynia	plecopteri	Insecta	Plecoptera	Nemouridae	null	Descals & J. Webster 1984
Erynioideae	Erynia	rhizospora	Insecta	Trichoptera	Phryganeidae	Phryganea spp.	Bałazy 1993
Erynioideae	Erynia	rhizospora	Insecta	Trichoptera	Hydropsychidae	Parapsyche maculata	Zha et al. 2016
Erynioideae	Erynia	rhizospora	Insecta	Diptera	null	null	Bałazy 1993
Erynioideae	Erynia	sepulchralis	Insecta	Diptera	Tipulidae	null	Remaudiere & Hennebert 1980
Erynioideae	Erynia	sepulchralis	Insecta	Diptera	Rhagionidae	null	Bałazy 1993
Erynioideae	Erynia	sepulchralis	Insecta	Diptera	Syrphidae	null	Bałazy 1993
Erynioideae	Erynia	sepulchralis	Insecta	Diptera	Anthomyzidae	null	Bałazy 1993
Erynioideae	Erynia	thurgoviensis	Insecta	Diptera	Psychodidae	null	Keller 2012
Erynioideae	Erynia	tumefacta	Insecta	Diptera	Muscidae	Polietes lardaria	Keller 2007
Erynioideae	Erynia	variabilis	Insecta	Diptera	Psychodidae	null	Bałazy 1993
Erynioideae	Furia	americana	Insecta	Diptera	Calliphoridae	Calliphora\ vomitoria	Bałazy 1993
Erynioideae	Furia	americana	Insecta	Diptera	Calliphoridae	Pollenia vespillo	Keller 2007
Erynioideae	Furia	americana	Insecta	Diptera	Calliphoridae	Lucilia caesar	Bałazy 1993
Erynioideae	Furia	americana	Insecta	Diptera	Sarcophagidae	Sarcophaga sp.	Zha et al. 2016
Erynioideae	Furia	americana	Insecta	Diptera	Muscidae	Musca domestica	Keller 2007
Erynioideae	Furia	creatonoti	Insecta	Lepidoptera	Erebidae	Creatonotus gangis	Bałazy 1993
Erynioideae	Furia	ellisiana	Insecta	Dermaptera	Forficulidae	Forficula auricularia	Bałazy 1993
Erynioideae	Furia	fujiana	Insecta	Lepidoptera	Erebidae	Spilosoma obliqua	Huang & Li 1993
Erynioideae	Furia	gastropachae	Insecta	Lepidoptera	Noctuidae	Spodoptera litura	Zha et al. 2016
Erynioideae	Furia	gastropachae	Insecta	Lepidoptera	Lasiocampidae	Malacosoma disstria	Filotas et al. 2003
Erynioideae	Furia	gastropachae	Insecta	Lepidoptera	Lasiocampidae	Malacosoma neustria	Bałazy 1993
Erynioideae	Furia	gastropachae	Insecta	Lepidoptera	Lasiocampidae	Malacosoma americana	Bałazy 1993
Erynioideae	Furia	ithacensis	Insecta	Diptera	Rhagionidae	Symphoromyia hirta	Kramer 1981
Erynioideae	Furia	ithacensis	Insecta	Diptera	Empididae	Platypalpus sp.	Bałazy 1993
Erynioideae	Furia	ithacensis	Insecta	Diptera	Sciaridae	Phytosciara flavipes	Zha et al. 2016
Erynioideae	Furia	montana	Insecta	Diptera	Chironomidae	null	Bałazy 1993
Erynioideae	Furia	neopyralidarum	Insecta	Lepidoptera	Erebidae	Spilosoma imparilis	Bałazy 1993
Erynioideae	Furia	neopyralidarum	Insecta	Lepidoptera	Erebidae	Hyphantria cunea	Bałazy 1993
Erynioideae	Furia	neopyralidarum	Insecta	Lepidoptera	Tortricidae	Homona magnanima	Bałazy 1993
Erynioideae	Furia	pieris	Insecta	Lepidoptera	Pieridae	Pieris rapae	Bałazy 1993
Erynioideae	Furia	pieris	Insecta	Lepidoptera	Zygaenidae	Histia flabellicornis	Zha et al. 2016
Erynioideae	Furia	shandongensis	Insecta	Dermaptera	Forficulidae	Forficula spp.	Wang et al. 1994
Erynioideae	Furia	triangularis	Insecta	Hemiptera	Psyllidae	Heteropsylla cubana	Villacarlos & Wilding 1994
Erynioideae	Furia	triangularis	Insecta	Hemiptera	Psyllidae	Heteropsylla cubana	Li et al. 1998
Erynioideae	Furia	virescens	Insecta	Lepidoptera	Noctuidae	Amphipyra pyramidea	Bałazy 1993
Erynioideae	Furia	vomitoriae	Insecta	Diptera	Calliphoridae	Calliphora vomitoria	Bałazy 1993
Erynioideae	Furia	vomitoriae	Insecta	Diptera	Calliphoridae	Calliphora vicina	Bałazy 1993
Erynioideae	Furia	vomitoriae	Insecta	Diptera	Syrphidae	null	Bałazy 1993
Erynioideae	Furia	vomitoriae	Insecta	Diptera	Stratiomyidae	null	Bałazy 1993
Erynioideae	Furia	zabri	Insecta	Coleoptera	Carabidae	Zabrus tenebrioides	Bałazy 1993
Erynioideae	Orthomyces	aleyrodis	Insecta	Hemiptera	Aleyrodidae	Trialeurodes abutiloneus	Steinkraus et al. 1998
Erynioideae	Pandora	aleurodis	Insecta	Hemiptera	Aleyrodidae	null	Bałazy 1993
Erynioideae	Pandora	batallata	Entognatha	Symphypleona	Sminthuridae	Dicyrtomina sp.	Keller et al. 2022
Erynioideae	Pandora	bibionis	Insecta	Diptera	Bibionidae	Bibio spp.	Li et al. 1997
Erynioideae	Pandora	bibionis	Insecta	Diptera	Sciaridae	null	Zha et al. 2016
Erynioideae	Pandora	blunckii	Insecta	Lepidoptera	Plutellidae	Plutella xylostella	Bałazy 1993
Erynioideae	Pandora	blunckii	Insecta	Lepidoptera	Tortricidae	Zeiraphera griseana	Zha et al. 2016
Erynioideae	Pandora	blunckii	Insecta	Hymenoptera	Tenthredinidae	Athalia rosae	Zha et al. 2016
Erynioideae	Pandora	borea	Insecta	Diptera	Calliphoridae	null	Li et al. 1997
Erynioideae	Pandora	borea	Insecta	Diptera	Sarcophagidae	null	Zha et al. 2016
Erynioideae	Pandora	borea	Insecta	Diptera	Muscidae	null	Zha et al. 2016
Erynioideae	Pandora	brahminae	Insecta	Coleoptera	Scarabaeidae	Brahmina spp.	Bałazy 1993
Erynioideae	Pandora	brahminae	Insecta	Coleoptera	Scarabaeidae	Anomala rufiventris	Bałazy 1993
Erynioideae	Pandora	brahminae	Insecta	Coleoptera	Scarabaeidae	Pedinotrichia parallela	Zha et al. 2016
Erynioideae	Pandora	brahminae	Insecta	Coleoptera	Scarabaeidae	Sophrops chinensis	Zha et al. 2016
Erynioideae	Pandora	brahminae	Insecta	Coleoptera	Scarabaeidae	Pseudosymmachia sp.	Zha et al. 2016
Erynioideae	Pandora	bullata	Insecta	Diptera	Calliphoridae	Phormia regina	Bałazy 1993
Erynioideae	Pandora	bullata	Insecta	Diptera	Calliphoridae	Lucilia sericata	Bałazy 1993
Erynioideae	Pandora	bullata	Insecta	Diptera	Sarcophagidae	Sarcophaga aldrichi	Bałazy 1993
Erynioideae	Pandora	dacnusae	Insecta	Hymenoptera	Braconidae	Dacnusa sp.	Bałazy 1993
Erynioideae	Pandora	delphacis	Insecta	Hemiptera	Delphacidae	Nilaparvata lugens	Bałazy 1993
Erynioideae	Pandora	delphacis	Insecta	Hemiptera	Delphacidae	Sogatella furcifera	Zha et al. 2016
Erynioideae	Pandora	delphacis	Insecta	Hemiptera	Delphacidae	Laodelphax striatellus	Zha et al. 2016
Erynioideae	Pandora	dipterigena	Insecta	Diptera	Tipulidae	null	Bałazy 1993
Erynioideae	Pandora	dipterigena	Insecta	Diptera	Mycetophilidae	null	Bałazy 1993
Erynioideae	Pandora	dipterigena	Insecta	Diptera	Sciaridae	null	Bałazy 1993
Erynioideae	Pandora	dipterigena	Insecta	Diptera	Calliphoridae	Lucilia sericata	Bałazy 1993
Erynioideae	Pandora	dipterigena	Insecta	Diptera	Psychodidae	Psychoda sp.	Zha et al. 2016
Erynioideae	Pandora	echinospora	Insecta	Diptera	Lauxaniidae	Minettia duplicata	Bałazy 1993
Erynioideae	Pandora	echinospora	Insecta	Diptera	Lauxaniidae	Sapromyza longipennis	Bałazy 1993
Erynioideae	Pandora	echinospora	Insecta	Hemiptera	Aphididae	null	Zha et al. 2016
Erynioideae	Pandora	formicae	Insecta	Hymenoptera	Formicidae	Formica polyctena	Małagocka et al. 2017
Erynioideae	Pandora	gammae	Insecta	Lepidoptera	Noctuidae	Autographa gamma	Bałazy 1993
Erynioideae	Pandora	gammae	Insecta	Lepidoptera	Noctuidae	Agrotis segetum	Bałazy 1993
Erynioideae	Pandora	gammae	Insecta	Lepidoptera	Erebidae	Spilosoma subcarnea	Zha et al. 2016
Erynioideae	Pandora	gloeospora	Insecta	Diptera	Mycetophilidae	Mycetophila sp.	Bałazy 1993
Erynioideae	Pandora	gloeospora	Insecta	Diptera	Sciaridae	Lycoriella mali	Bałazy 1993
Erynioideae	Pandora	gloeospora	Insecta	Diptera	Psychodidae	Psychoda sp.	Zha et al. 2016
Erynioideae	Pandora	guangdongensis	Insecta	Hemiptera	Miridae	Cyrtorhinus lividipennis	Zha et al. 2016
Erynioideae	Pandora	heteropterae	Insecta	Hemiptera	Miridae	Lygus lineolaris	Hannam & Steinkraus 2010
Erynioideae	Pandora	kondoiensis	Insecta	Hemiptera	Aphididae	Acyrthosiphon kondoi	Bałazy 1993; Gouli et al. 2020
Erynioideae	Pandora	kondoiensis	Insecta	Hemiptera	Aphididae	Brevicoryne brassicae	Zha et al. 2016
Erynioideae	Pandora	kondoiensis	Insecta	Hemiptera	Aphididae	Myzus persicae	Zha et al. 2016
Erynioideae	Pandora	lipae	Insecta	Coleoptera	Cantharidae	Rhagonycha lignosa	Bałazy 1993
Erynioideae	Pandora	lipae	Insecta	Coleoptera	Cantharidae	Cantharis livida	Bałazy 1993
Erynioideae	Pandora	lipae	Insecta	Coleoptera	Cantharidae	Malthinus flaveolus	Bałazy 1993
Erynioideae	Pandora	lipae	Insecta	Coleoptera	Cantharidae	Cantharis rustica	Bałazy 1993
Erynioideae	Pandora	longissima	Insecta	Diptera	Limoniidae	Antocha vitripennis	Keller 2007
Erynioideae	Pandora	minutispora	Insecta	Hemiptera	Miridae	Trigonotylus ruficornis	Keller 1994
Erynioideae	Pandora	minutispora	Insecta	Hemiptera	Miridae	Lygus spp.	Keller 1994
Erynioideae	Pandora	myrmecophaga	Insecta	Hymenoptera	Formicidae	Formica fusca	Małagocka et al. 2017
Erynioideae	Pandora	neoaphidis	Insecta	Hemiptera	Aphididae	Metopolophium dirhodum	Sosa Gomez et al. 2010
Erynioideae	Pandora	neoaphidis	Insecta	Hemiptera	Aphididae	Rhopalosiphum padi	Sosa Gomez et al. 2010
Erynioideae	Pandora	neoaphidis	Insecta	Hemiptera	Aphididae	Nasonovia ribisnigri	Sosa Gomez et al. 2010
Erynioideae	Pandora	nouryi	Insecta	Hemiptera	Aphididae	Pemphigus bursarius	Ben Ze'ev & Kenneth 1981a
Erynioideae	Pandora	nouryi	Insecta	Hemiptera	Aphididae	Aphis fabae	Ben Ze'ev & Kenneth 1981a
Erynioideae	Pandora	nouryi	Insecta	Hemiptera	Aphididae	Aphis umbrella	Ben Ze'ev & Kenneth 1981a
Erynioideae	Pandora	nouryi	Insecta	Hemiptera	Aphididae	Aphis gossypii	Zha et al. 2016
Erynioideae	Pandora	nouryi	Insecta	Hemiptera	Aphididae	Myzus persicae	Zha et al. 2016
Erynioideae	Pandora	nouryi	Insecta	Hemiptera	Aphididae	Lipaphis erysimi	Zha et al. 2016
Erynioideae	Pandora	nouryi	Insecta	Hemiptera	Aphididae	Cavariella sericola	Zha et al. 2016
Erynioideae	Pandora	nouryi	Insecta	Psocodea	Pseudocaeciliidae	Heterocaecilius sp.	Sosa Gomez et al. 2010
Erynioideae	Pandora	phalangicida	Arachnida	Mesostigmata	Parasitidae	Pergamasus septentrionalis	Miętkiewski et al. 2000
Erynioideae	Pandora	phalangicida	Arachnida	Opiliones	null	null	Bałazy 1993
Erynioideae	Pandora	philonthi	Insecta	Coleoptera	Staphylinidae	Philonthus spp.	Bałazy 1993
Erynioideae	Pandora	phyllobii	Insecta	Coleoptera	Curculionidae	Phyllobius spp.	Bałazy 1993
Erynioideae	Pandora	poloniae-majoris	Insecta	Hemiptera	Cicadellidae	null	Bałazy 1993
Erynioideae	Pandora	psocopterae	Insecta	Psocodea	Prionoglarididae	Prionoglaris stygia	Keller 2011
Erynioideae	Pandora	sciarae	Insecta	Diptera	Sciaridae	Sciara sp.	Bałazy 1993
Erynioideae	Pandora	shaanxiensis	Insecta	Diptera	Calliphoridae	Lucilia spp.	Fan & Li 1994
Erynioideae	Pandora	terrestris	Insecta	Hemiptera	Aphididae	Pemphigus fuscicornis	Gres & Koval 1982
Erynioideae	Pandora	uroleuconii	Insecta	Hemiptera	Aphididae	Uroleucon aeneum	Barta & Cagáň 2003
Erynioideae	Strongwellsea	acerosa	Insecta	Diptera	Muscidae	Coenosia testacea	Eilenberg et al. 2020
Erynioideae	Strongwellsea	castrans	Insecta	Diptera	Anthomyiidae	Hylemya spp.	Bałazy 1993
Erynioideae	Strongwellsea	castrans	Insecta	Diptera	Chamaemyiidae	null	Zha et al. 2016
Erynioideae	Strongwellsea	crypta	Insecta	Diptera	Anthomyiidae	Bontanophila fugax	Eilenberg et al. 2021
Erynioideae	Strongwellsea	gefion	Insecta	Diptera	Muscidae	Helina reversio	Eilenberg et al. 2022
Erynioideae	Strongwellsea	magna	Insecta	Diptera	Muscidae	Fannia canicularis	Bałazy 1993
Erynioideae	Strongwellsea	pratensis	Insecta	Diptera	Muscidae	Coenosia albicornis	Keller 2007
Erynioideae	Strongwellsea	selandia	Insecta	Diptera	Muscidae	Helina evecta	Eilenberg et al. 2022
Erynioideae	Strongwellsea	tigrinae	Insecta	Diptera	Muscidae	Coenosia tigrina	Eilenberg et al. 2020
Erynioideae	Zoophthora	anglica	Insecta	Coleoptera	Elateridae	Agriotes sputator	Keller 2013
Erynioideae	Zoophthora	anhuiensis	Insecta	Hemiptera	Aphididae	Myzus persicae	Li 1986
Erynioideae	Zoophthora	aphidis	Insecta	Lepidoptera	Erebidae	null	Zha et al. 2016
Erynioideae	Zoophthora	aphidis	Insecta	Hemiptera	Delphacidae	Nilaparvata lugens	Zha et al. 2016
Erynioideae	Zoophthora	aphidis	Insecta	Hemiptera	Aphididae	Lipaphis pseudobrassicae	Zha et al. 2016
Erynioideae	Zoophthora	aphidis	Insecta	Hemiptera	Aphididae	Aphis glycines	Zha et al. 2016
Erynioideae	Zoophthora	aphidis	Insecta	Hemiptera	Aphididae	Cavariella sp.	Zha et al. 2016
Erynioideae	Zoophthora	aphidis	Insecta	Hemiptera	Aphididae	Sitobion avenae	Zha et al. 2016
Erynioideae	Zoophthora	aphidis	Insecta	Hemiptera	Aphididae	Aphis medicaginis	Zha et al. 2016
Erynioideae	Zoophthora	aphidis	Insecta	Hemiptera	Aphididae	Anoecia spp.	Bałazy 1993
Erynioideae	Zoophthora	aphidis	Insecta	Hemiptera	Aphididae	Rhopalosiphum padi	Zha et al. 2016
Erynioideae	Zoophthora	aphidis	Insecta	Hemiptera	Aphididae	Myzus persicae	Zha et al. 2016
Erynioideae	Zoophthora	aphidis	Insecta	Hemiptera	Cicadellidae	Cofana spectra	Zha et al. 2016
Erynioideae	Zoophthora	aphidis	Insecta	Hemiptera	Cicadellidae	Nephotettix cincticeps	Zha et al. 2016
Erynioideae	Zoophthora	aphrophorae	Insecta	Hemiptera	Cicadellidae	null	Keller 2007
Erynioideae	Zoophthora	aphrophorae	Insecta	Hemiptera	Miridae	Dicyphus pallidus	Bałazy 2003
Erynioideae	Zoophthora	aphrophorae	Insecta	Hemiptera	Aphrophoridae	Philaenus spumarius	Leatherdale 1970
Erynioideae	Zoophthora	aphrophorae	Insecta	Hemiptera	Psyllidae	Psylla buxi	Leatherdale 1970
Erynioideae	Zoophthora	arginis	Insecta	Hymenoptera	Argidae	Arge berberidis	Bałazy 1993
Erynioideae	Zoophthora	athaliae	Insecta	Hymenoptera	Tenthredinidae	Athalia rosae	Bałazy 1993
Erynioideae	Zoophthora	autumnalis	Insecta	Diptera	Dryomyzidae	null	Bałazy 1993
Erynioideae	Zoophthora	bialoviezensis	Insecta	Lepidoptera	Geometridae	Erannis defoliaria	Bałazy 1993
Erynioideae	Zoophthora	bialoviezensis	Insecta	Lepidoptera	Geometridae	Operophtera brumata	Bałazy 1993
Erynioideae	Zoophthora	brevispora	Insecta	Lepidoptera	Geometridae	null	Bałazy 1993
Erynioideae	Zoophthora	canadensis	Insecta	Hemiptera	Aphididae	Cinara piniradiatae	Zha et al. 2016
Erynioideae	Zoophthora	canadensis	Insecta	Hemiptera	Aphididae	Cinara pinea	Zha et al. 2016
Erynioideae	Zoophthora	canadensis	Insecta	Lepidoptera	Geometridae	Ectropis obliqua	Zha et al. 2016
Erynioideae	Zoophthora	crassispora	Insecta	Lepidoptera	Tortricidae	Celypha flavipalpana	Bałazy 1993
Erynioideae	Zoophthora	crassitunicata	Insecta	Coleoptera	Cantharidae	prob. Malthodes spp.	Keller 1980
Erynioideae	Zoophthora	elateridiphaga	Insecta	Coleoptera	Elateridae	Agriotes sputator	Keller 1991; Keller 2013
Erynioideae	Zoophthora	erinacea	Insecta	Hemiptera	Aphididae	Aphis craccivora	Ben Ze'ev & Kenneth 1979
Erynioideae	Zoophthora	erinacea	Insecta	Hemiptera	Aphididae	Aphis fabae	Ben Ze'ev & Kenneth 1979
Erynioideae	Zoophthora	erinacea	Insecta	Hemiptera	Aphididae	Myzus persicae	Ben Ze'ev & Kenneth 1979
Erynioideae	Zoophthora	falcata	Insecta	Hymenoptera	Formicidae	Myrmica rubra	Bałazy 1993
Erynioideae	Zoophthora	forficulae	Insecta	Dermaptera	Forficulidae	Forficula auricularia	Bałazy 1993
Erynioideae	Zoophthora	forficulae	Insecta	Dermaptera	Forficulidae	Chelidura acanthopygia	Bałazy 1993
Erynioideae	Zoophthora	geometralis	Insecta	Lepidoptera	Geometridae	null	Bałazy 1993
Erynioideae	Zoophthora	giardii	Insecta	Orthoptera	Tettigoniidae	Meconema thalassinum	Bałazy 1993
Erynioideae	Zoophthora	humberi	Insecta	Diptera	Tipulidae	null	Bałazy 1993
Erynioideae	Zoophthora	ichneumonis	Insecta	Hymenoptera	Ichneumonidae	Crypteffigies lanius	Bałazy 1993
Erynioideae	Zoophthora	ichneumonis	Insecta	Hymenoptera	Ichneumonidae	Lissonota spp.	Bałazy 1993
Erynioideae	Zoophthora	independentia	Insecta	Diptera	Tipulidae	Tipula submaculata	Hajek et al. 2016
Erynioideae	Zoophthora	lanceolata	Insecta	Diptera	Empididae	null	Bałazy 1993
Erynioideae	Zoophthora	larvivora	Insecta	Coleoptera	Cantharidae	null	Bałazy 1993
Erynioideae	Zoophthora	miridis	Insecta	Hemiptera	Miridae	Dicyphus pallidus	Bałazy 1993
Erynioideae	Zoophthora	miridis	Insecta	Hemiptera	Miridae	Stenodema virens	Bałazy 1993
Erynioideae	Zoophthora	miridis	Insecta	Hemiptera	Miridae	Stenodema laevigata	Bałazy 1993
Erynioideae	Zoophthora	miridis	Insecta	Hemiptera	Miridae	Lygus sp.	Bałazy 1993
Erynioideae	Zoophthora	nematoceris	Insecta	Diptera	Sciaridae	null	Bałazy 1993
Erynioideae	Zoophthora	nematoceris	Insecta	Diptera	Mycetophilidae	null	Bałazy 1993
Erynioideae	Zoophthora	nematoceris	Insecta	Diptera	Bibionidae	Bibio marci	Bałazy 1993
Erynioideae	Zoophthora	occidentalis	Insecta	Hemiptera	Aphididae	Impatientinum asiaticum	Bałazy 1993
Erynioideae	Zoophthora	occidentalis	Insecta	Hemiptera	Aphididae	Sitobion fragariae	Bałazy 1993
Erynioideae	Zoophthora	occidentalis	Insecta	Hemiptera	Aphididae	Myzus persicae	Zha et al. 2016
Erynioideae	Zoophthora	opomyzae	Insecta	Diptera	Opomyzidae	Opomyza florum	Bałazy 1993; Tkaczuk et al. 2011
Erynioideae	Zoophthora	orientalis	Insecta	Hemiptera	Aphididae	Aphis craccivora	Ben Ze'ev & Kenneth 1981a
Erynioideae	Zoophthora	pentatomis	Insecta	Hemiptera	Pentatomidae	null	Li 2000
Erynioideae	Zoophthora	petchii	Insecta	Hemiptera	Aphrophoridae	Philaenus spumarius	Ben Ze'ev & Kenneth 1981b
Erynioideae	Zoophthora	petchii	Insecta	Hemiptera	Aphrophoridae	Obiphora intermedia	Zha et al. 2016
Erynioideae	Zoophthora	petchii	Insecta	Hemiptera	Delphacidae	Nilaparvata lugens	Zha et al. 2016
Erynioideae	Zoophthora	petchii	Insecta	Hemiptera	Delphacidae	Javesella pelllucida	Bałazy 1993
Erynioideae	Zoophthora	petchii	Insecta	Hemiptera	Cercopidae	null	Bałazy 1993
Erynioideae	Zoophthora	petchii	Insecta	Hemiptera	Cicadellidae	null	Bałazy 1993
Erynioideae	Zoophthora	phytonomi	Insecta	Coleoptera	Curculionidae	Phytonomus punctatus	Bałazy 1993
Erynioideae	Zoophthora	phytonomi	Insecta	Coleoptera	Curculionidae	Phytonomus variabilis	Bałazy 1993
Erynioideae	Zoophthora	porteri	Insecta	Diptera	Tipulidae	Tipula triplex	Bałazy 1993
Erynioideae	Zoophthora	porteri	Insecta	Diptera	Tipulidae	Tipula colei	Hajek et al. 2016
Erynioideae	Zoophthora	psyllae	Insecta	Hemiptera	Triozidae	Trioza urticae	Bałazy 1993
Erynioideae	Zoophthora	radicans	Insecta	Lepidoptera	Geometridae	Ectropis obliqua	Zha et al. 2016
Erynioideae	Zoophthora	radicans	Insecta	Lepidoptera	Crambidae	Cnaphalocrocis medinalis	Zha et al. 2016
Erynioideae	Zoophthora	radicans	Insecta	Lepidoptera	Plutellidae	Plutella xylostella	Zha et al. 2016
Erynioideae	Zoophthora	radicans	Insecta	Lepidoptera	Pieridae	Pieris brassicae	Bałazy 1993
Erynioideae	Zoophthora	radicans	Insecta	Lepidoptera	Tortricidae	Epinotia aporema	Lopez-L. et al. 2019
Erynioideae	Zoophthora	radicans	Insecta	Hemiptera	Aphididae	null	Zha et al. 2016
Erynioideae	Zoophthora	radicans	Insecta	Hemiptera	Aphididae	Lipaphis pseudobrassicae	Zha et al. 2016
Erynioideae	Zoophthora	radicans	Insecta	Hemiptera	Aphididae	Lipaphis erysimi	Zha et al. 2016
Erynioideae	Zoophthora	radicans	Insecta	Hemiptera	Aphididae	Myzus persicae	Zha et al. 2016
Erynioideae	Zoophthora	radicans	Insecta	Hemiptera	Aphididae	Sitobion avenae	Zha et al. 2016
Erynioideae	Zoophthora	radicans	Insecta	Hemiptera	Psyllidae	Trioza urticae	Keller 1991
Erynioideae	Zoophthora	radicans	Insecta	Hemiptera	Miridae	Dicyphus pallidus	Keller 1991
Erynioideae	Zoophthora	radicans	Insecta	Hemiptera	Cicadellidae	Jacobiasca formosana	Zha et al. 2016
Erynioideae	Zoophthora	radicans	Insecta	Hemiptera	Cicadellidae	Parathaia bimaculata	Zha et al. 2016
Erynioideae	Zoophthora	radicans	Insecta	Hemiptera	Cicadellidae	Nephotettix cincticeps	Zha et al. 2016
Erynioideae	Zoophthora	radicans	Insecta	Hemiptera	Delphacidae	Nilaparvata lugens	Zha et al. 2016
Erynioideae	Zoophthora	radicans	Insecta	Hemiptera	Aphrophoridae	Obiphora intermedia	Zha et al. 2016
Erynioideae	Zoophthora	radicans	Insecta	Coleoptera	Chrysomelidae	Chrysomela vigintipunctata	Zha et al. 2016
Erynioideae	Zoophthora	radicans	Insecta	Hymenoptera	Argidae	Arge pagana	Zha et al. 2016
Erynioideae	Zoophthora	radicans	Insecta	Hemiptera	Thaumastocoridae	Thaumastocoris peregrinus	Mascarin et al. 2012
Erynioideae	Zoophthora	radicans	Insecta	Hemiptera	Pentatomidae	Bagrada hilaris	Acosta et al. 2016
Erynioideae	Zoophthora	radicans	Insecta	Hemiptera	Triozidae	Bactericera cockerelli	Acosta et al. 2016
Erynioideae	Zoophthora	radicans	Insecta	Plecoptera	Nemouridae	null	Keller 1991
Erynioideae	Zoophthora	radicans	Insecta	Diptera	Agromyzidae	null	Ben Ze'ev et al. 1988
Erynioideae	Zoophthora	radicans	Insecta	Diptera	Muscidae	null	Ben Ze'ev et al. 1988
Erynioideae	Zoophthora	radicans	Insecta	Diptera	Chironomidae	null	Lopez-L et al. 2019
Erynioideae	Zoophthora	rhagonycharum	Insecta	Coleoptera	Cantharidae	Rhagonycha lignosa	Bałazy 1982
Erynioideae	Zoophthora	rhagonycharum	Insecta	Coleoptera	Cantharidae	Rhagonycha fulva	Keller 2007
Erynioideae	Zoophthora	suturalis	Insecta	Coleoptera	Chrysomelidae	Lochmaea suturalis	Bałazy 1993
Erynioideae	Zoophthora	suturalis	Insecta	Coleoptera	Chrysomelidae	Xanthogaleruca luteola	Bałazy 1993
Erynioideae	Zoophthora	tachypori	Insecta	Coleoptera	Staphylinidae	Tachyporus sp.	Bałazy 1993
Erynioideae	Zoophthora	viridis	Insecta	Hemiptera	Miridae	Notostira elongata	Keller 1994
Meristacraceae	Meristacrum	milkoi	Insecta	Diptera	Tabanidae	Tabanus autumnalis	Humber 1981
Meristacraceae	Meristacrum	milkoi	Insecta	Diptera	Tabanidae	Chrysops relictus	Humber 1981
Neoconidiobolaceae	Neoconidiobolus	osmodes	Insecta	Diptera	Psychodidae	Psychoda spp.	Zha et al. 2016
Neoconidiobolaceae	Neoconidiobolus	osmodes	Insecta	Hemiptera	Aphididae	Aphis glycines	Zha et al. 2016
Neoconidiobolaceae	Neoconidiobolus	osmodes	Insecta	Diptera	Tipulidae	Tipula paludosa	Gokce & Er 2003
Neoconidiobolaceae	Neoconidiobolus	osmodes	Insecta	Hemiptera	Aphididae	Lipaphis erysimi	Zha et al. 2016
Neoconidiobolaceae	Neoconidiobolus	osmodes	Insecta	Coleoptera	Curculionidae	Hypera variabilis	Ben-Ze'ev & Kenneth 1980
Neoconidiobolaceae	Neoconidiobolus	thromboides	Insecta	Hemiptera	Aphididae	Aphis craccivora	Zha et al. 2016
Neoconidiobolaceae	Neoconidiobolus	thromboides	Insecta	Hemiptera	Aphididae	Lipaphis pseudobrassicae	Zha et al. 2016
Neoconidiobolaceae	Neoconidiobolus	thromboides	Insecta	Hemiptera	Aphididae	Aphis glycines	Zha et al. 2016
Neoconidiobolaceae	Neoconidiobolus	thromboides	Insecta	Hemiptera	Aphididae	Aphis citricidus	Zha et al. 2016
Neoconidiobolaceae	Neoconidiobolus	thromboides	Insecta	Hemiptera	Aphididae	Cavariella sericola	Zha et al. 2016
Neoconidiobolaceae	Neoconidiobolus	thromboides	Insecta	Hemiptera	Aphididae	Lipaphis erysimi	Zha et al. 2016
Neoconidiobolaceae	Neoconidiobolus	thromboides	Insecta	Hemiptera	Aphididae	Sitobion avenae	Zha et al. 2016
Neoconidiobolaceae	Neoconidiobolus	thromboides	Insecta	Hemiptera	Aphididae	Aphis gossypii	Zha et al. 2016
Neoconidiobolaceae	Neoconidiobolus	thromboides	Insecta	Hemiptera	Aphididae	Tuberocephalus momonis	Zha et al. 2016
Neoconidiobolaceae	Neoconidiobolus	thromboides	Insecta	Hemiptera	Aphididae	Myzus persicae	Zha et al. 2016
Neoconidiobolaceae	Neoconidiobolus	thromboides	Insecta	Hemiptera	Aphididae	Rhopalosiphum maidis	Zha et al. 2016
Neoconidiobolaceae	Neoconidiobolus	thromboides	Insecta	Hemiptera	Aphididae	Brevicoryne brassicae	Nie et al. 2020
Neoconidiobolaceae	Neoconidiobolus	thromboides	Insecta	Diptera	Anthomyiidae	Delia radicum	Matanmi et al. 1974
Neoconidiobolaceae	Neoconidiobolus	thromboides	Insecta	Lepidoptera	Tortricidae	Acleris minuta	MacLeod & Müller-Kögler 1973
Neozygitaceae	Apterivorax	acaricida	Arachnida	Mesostigmata	Penthaleidae	Halotydeus destructor	Keller 2006
Neozygitaceae	Apterivorax	sminthuri	Entognatha	Entomobryomorpha	Isotomidae	null	Andreasen et al. 2021
Neozygitaceae	Apterivorax	sminthuri	Entognatha	Symphypleona	Katiannidae	Katianna cobold	Keller 1997
Neozygitaceae	Apterivorax	sminthuri	Entognatha	Symphypleona	Sminthuridae	Sminthurus viridus	Dromph et al. 2001
Neozygitaceae	Apterivorax	sminthuri	Entognatha	Symphypleona	Bourletiellidae	Deuterosminthurus sulphureus	Dromph et al. 2001
Neozygitaceae	Apterivorax	sminthuri	Entognatha	Entomobryomorpha	Entomobryidae	Orchesella cincta	Dromph et al. 2001
Neozygitaceae	Apterivorax	sminthuri	Entognatha	Entomobryomorpha	Entomobryidae	Orchesella villosa	Dromph et al. 2001
Neozygitaceae	Neozygites	abacaridis	Arachnida	Trombidiformes	Eriophyidae	Abacarus hystrix	Miętkiewski & Bałazy 2003
Neozygitaceae	Neozygites	abacaridis	Arachnida	Trombidiformes	Eriophyidae	Aculodes dubius	Miętkiewski & Bałazy 2003
Neozygitaceae	Neozygites	abacaridis	Arachnida	Trombidiformes	Eriophyidae	Aculodes mckenziei	Miętkiewski & Bałazy 2003
Neozygitaceae	Neozygites	acaridis	Arachnida	Mesostigmata	Macrochelidae	Macrocheles penicilliger	Milner 1986
Neozygitaceae	Neozygites	acaridis	Arachnida	Mesostigmata	Parasitidae	Pergamasus crassipes	Milner 1986
Neozygitaceae	Neozygites	cinarae	Insecta	Hemiptera	Aphididae	Cinara pilicornis	Keller 1997
Neozygitaceae	Neozygites	cucumeriformis	Insecta	Thysanoptera	Thripidae	Drepanothrips reuteri	Bałazy 1993
Neozygitaceae	Neozygites	floridanus	Arachnida	Trombidiformes	Tetranychidae	Eotetranychus sexmaculatus	Remaudiere & Keller 1980
Neozygitaceae	Neozygites	floridanus	Arachnida	Trombidiformes	Tetranychidae	Eutetranychus banksi	Remaudiere & Keller 1980
Neozygitaceae	Neozygites	floridanus	Arachnida	Trombidiformes	Tetranychidae	Oligonychus hondoensis	Remaudiere & Keller 1980
Neozygitaceae	Neozygites	floridanus	Arachnida	Trombidiformes	Tetranychidae	Panonychus citri	Remaudiere & Keller 1980
Neozygitaceae	Neozygites	floridanus	Arachnida	Trombidiformes	Tetranychidae	Tetranychus urticae	Remaudiere & Keller 1980
Neozygitaceae	Neozygites	fresenii	Insecta	Hemiptera	Aphididae	Aphis fabae	Remaudiere & Keller 1980
Neozygitaceae	Neozygites	fresenii	Insecta	Hemiptera	Aphididae	Brevicoryne brassicae	Remaudiere & Keller 1980
Neozygitaceae	Neozygites	fresenii	Insecta	Hemiptera	Aphididae	Microlophium carnosum	Remaudiere & Keller 1980
Neozygitaceae	Neozygites	fumosus	Insecta	Hemiptera	Pseudococcidae	Planococcus citri	Remaudiere & Keller 1980
Neozygitaceae	Neozygites	fumosus	Insecta	Hemiptera	Pseudococcidae	Phenacoccus herreri	Sosa Gomez et al. 2010
Neozygitaceae	Neozygites	heteropsyllae	Insecta	Hemiptera	Psyllidae	Heteropsylla cubana	Villacarlos & Wilding 1994
Neozygitaceae	Neozygites	lageniformis	Insecta	Hemiptera	Aphididae	Myzocallis coryli	Remaudiere & Keller 1980
Neozygitaceae	Neozygites	lageniformis	Insecta	Hemiptera	Aphididae	Betula populifolia	Remaudiere & Keller 1980
Neozygitaceae	Neozygites	lecanii	Insecta	Hemiptera	Coccidae	Coccus viridis	Ben Ze'ev et al. 1987
Neozygitaceae	Neozygites	linanensis	Insecta	Hemiptera	Aphididae	Takecallis taiwana	Zhou et al. 2017
Neozygitaceae	Neozygites	microlophii	Insecta	Hemiptera	Aphididae	Microlophium carnosum	Keller 1994
Neozygitaceae	Neozygites	osornensis	Insecta	Hemiptera	Aphididae	Cinara cupressi	Montalva et al. 2013
Neozygitaceae	Neozygites	parvispora	Insecta	Thysanoptera	Thripidae	Thrips tabaci	Remaudiere & Keller 1980
Neozygitaceae	Neozygites	remaudierei	Insecta	Hemiptera	Aphididae	Myzocallis coryli	Keller 2006
Neozygitaceae	Neozygites	slavi	Insecta	Hemiptera	Aphididae	Slavum esfandiarii	Keller 2006
Neozygitaceae	Neozygites	tanajoae	Arachnida	Trombidiformes	Tetranychidae	Mononychellus tanajoa	Delalibera et al. 2004
Neozygitaceae	Neozygites	tetranychi	Arachnida	Trombidiformes	Tetranychidae	Tetranychus urticae	Remaudiere & Keller 1980
Neozygitaceae	Neozygites	turbinata	Insecta	Hemiptera	Aphididae	Pterochloroides persicae	Remaudiere & Keller 1980
Neozygitaceae	Neozygites	turbinata	Insecta	Hemiptera	Aphididae	Tuberolachnus salignus	Remaudiere & Keller 1980
Tarichium	Tarichium	acaricola	Arachnida	Mesostigmata	Parasitidae	Pergamasus spp.	Bałazy & Wiśniewski 1984
Tarichium	Tarichium	atrospermum	Insecta	Hemiptera	Aphididae	Lipaphis erysimi	Zha et al. 2016
Tarichium	Tarichium	atrospermum	Insecta	Hemiptera	Aphididae	Myzus persicae	Zha et al. 2016
Tarichium	Tarichium	azygosporicum	Arachnida	Mesostigmata	Parasitidae	Pergamasus brevicornis	Bałazy et al. 1987
Tarichium	Tarichium	cleoni	Insecta	Coleoptera	Curculionidae	Bothynoderes punctiventris	Bałazy 1993
Tarichium	Tarichium	cyrtoneurae	Insecta	Diptera	Muscidae	Morellia hortorum	Bałazy 1993
Tarichium	Tarichium	cyrtoneurae	Insecta	Diptera	Culicidae	null	Zha et al. 2016
Tarichium	Tarichium	distinctum	Arachnida	Mesostigmata	Parasitidae	Pergamasus spp.	Bałazy et al. 1987
Tarichium	Tarichium	fumosonigrum	Arachnida	Mesostigmata	Parasitidae	Pergamasus spp.	Bałazy 1993
Tarichium	Tarichium	hyalinum	Arachnida	Sarcoptiformes	Tectocepheidae	Tectocepheus velatus	Bałazy et al. 1987
Tarichium	Tarichium	hylobii	Insecta	Coleoptera	Curculionidae	Hylobius abietis	Keller et al. 2009
Tarichium	Tarichium	inexpectatum	Insecta	Lepidoptera	Noctuidae	Autographa gamma	Bałazy 1993
Tarichium	Tarichium	jaapianum	Insecta	Hemiptera	Cicadellidae	Evacanthus interruptus	Bałazy 1993
Tarichium	Tarichium	lavrovii	Insecta	Lepidoptera	Noctuidae	Eurois occulta	Bałazy 1993
Tarichium	Tarichium	megaspermum	Insecta	Lepidoptera	Noctuidae	Agrotis segetum	Bałazy 1993
Tarichium	Tarichium	megaspermum	Insecta	Lepidoptera	Erebidae	Spilosoma sp.	Zha et al. 2016
Tarichium	Tarichium	monokaryoticum	Arachnida	Mesostigmata	Trematuridae	Trichouropoda szczecinensis	Bałazy et al. 1987
Tarichium	Tarichium	obtusosangulatum	Arachnida	Mesostigmata	Uropodidae	Uropoda minima	Bałazy & Wiśniewski 1984
Tarichium	Tarichium	oplitidis	Arachnida	Mesostigmata	Oplitidae	Oplitis alophora	Bałazy 1993
Tarichium	Tarichium	oplitidis	Arachnida	Mesostigmata	Trimaturidae	Trichouropoda ovalis	Bałazy 1993
Tarichium	Tarichium	pusillum	Arachnida	Mesostigmata	Parasitidae	Pergamasus sp.	Bałazy et al. 1987
Tarichium	Tarichium	pustulata	Insecta	Lepidoptera	Noctuidae	Mamestra brassicae	Bałazy 1993
Tarichium	Tarichium	silesianum	Arachnida	Mesostigmata	Veigaiidae	Veigaia sp.	Bałazy 1993
Tarichium	Tarichium	sloviniense	Arachnida	Mesostigmata	Parasitidae	Pergamasus sp.	Bałazy 1993
Tarichium	Tarichium	sphaericum	Arachnida	Mesostigmata	Trachyuropodidae	Trachyuropoda coccinea	Bałazy et al. 1987
Tarichium	Tarichium	subglobosum	Arachnida	Mesostigmata	Parasitidae	Pergamasus spp.	Bałazy et al. 1987
Tarichium	Tarichium	svalbardense nom. inval.	Arachnida	Mesostigmata	Dinychidae	Dinychus carinatus	Miętkiewski et al. 2000
Tarichium	Tarichium	svalbardense nom. inval.	Arachnida	Mesostigmata	Parasitidae	Pergamasus sp.	Miętkiewski et al. 2000
Tarichium	Tarichium	svalbardense nom. inval.	Arachnida	Mesostigmata	Veigaiidae	Veigaia sp.	Miętkiewski et al. 2000
Tarichium	Tarichium	syrphis	Insecta	Diptera	Syrphidae	Dideopsis aegrota	Zha et al. 2016
Tarichium	Tarichium	tenuisculpturatum	Arachnida	Mesostigmata	Eviphididae	Eviphis ostrinus	Bałazy et al. 1987
Tarichium	Tarichium	tenuisculpturatum	Arachnida	Mesostigmata	Parasitidae	Pergamasus spp.	Bałazy et al. 1987
Tarichium	Tarichium	tenuisculpturatum	Arachnida	Mesostigmata	Veigaiidae	Veigaia spp.	Bałazy et al. 1987
Tarichium	Tarichium	uropodinae	Arachnida	Mesostigmata	Trachyuropodidae	Trachyuropoda coccinea	Bałazy & Wiśniewski 1982
Tarichium	Tarichium	verruculosum	Arachnida	Sarcoptiformes	Galumnidae	null	Bałazy et al. 1987
Tarichium	Tarichium	verruculosum	Arachnida	Mesostigmata	Celaenopsidae	Celaenopsis badius	Miętkiewski et al. 2000
